# Supplementary material for: Toxicokinetic Studies of the Two Stimulants M-ALPHA and N-Methyl-cyclazodone Using In Vitro and In Vivo Tools
Source: Metabolites. 2026 Apr 23;16(5):291. doi: 10.3390/metabo16050291 (PMC13208520; doi:10.3390/metabo16050291)
Supplement: Supplementary file 1 [file metabolites-16-00291-s001.zip]

Archive with 1 entries (1 files):
- metabolites-4249622-supplementary.pdf
